# Supplementary material for: Counteracting Colon Cancer by Inhibiting Mitochondrial Respiration and Glycolysis with a Selective PKCδ Activator
Source: Int J Mol Sci. 2023 Mar 16;24(6):5710. doi: 10.3390/ijms24065710 (PMC10054007; doi:10.3390/ijms24065710)
Supplement: Supplementary file 1 [file ijms-24-05710-s001.zip]

Archive with 1 entries (1 files):
- ijms-2261598-supplementary.pdf
